# Supplementary material for: Protective Role of Ice Barriers: How Reproductive Organs of Early Flowering and Mountain Plants Escape Frost Injuries
Source: Plants (Basel). 2021 May 20;10(5):1031. doi: 10.3390/plants10051031 (PMC8161042; doi:10.3390/plants10051031)
Supplement: Supplementary file 1 [file plants-10-01031-s001.zip]

Archive with 1 entries (1 files):
- plants-1222573-supplementary.pdf
